# Supplementary material for: BRAVEHeart: a randomised trial comparing the accuracy of Breathe Well and RPM for deep inspiration breath hold breast cancer radiotherapy
Source: Trials. 2023 Feb 22;24:132. doi: 10.1186/s13063-023-07072-y (PMC9945402; doi:10.1186/s13063-023-07072-y)
Supplement: Supplementary file 1 — Additional file 1. Biofeedback Radiation Therapist Survey. Biofeedback Patient Survey. [file 13063_2023_7072_MOESM1_ESM.zip]

Archive with 2 entries (2 files):
- BRAVEHEART_patient_survey_v2.1_2017_04_13_cleanR2.docx
- BRAVEHEART_staff_survey_v2.2_2017_05_24_cleanR2.docx
